# Supplementary material for: Phosphatidic Acid‐TRIM59‐Olig2 Signaling Couples Metabolic Dysfunction to Myelination Failure in PWMI
Source: Adv Sci (Weinh). 2026 Feb 18;13(25):e21296. doi: 10.1002/advs.202521296 (PMC13137782; doi:10.1002/advs.202521296)
Supplement: Supplementary file 3 — Supporting File 3: advs74495‐sup‐0002‐Data.zip. [file ADVS-13-e21296-s002.zip]

Archive with 2 entries (1 files):
- advs74495-sup-0002-Data/
- advs74495-sup-0002-Data/Full length western blots.docx
